# Supplementary material for: Differential and Cultivar-Dependent Antioxidant Response of Whole and Fresh-Cut Carrots of Different Root Colors to Postharvest UV-C Radiation
Source: Plants (Basel). 2023 Mar 13;12(6):1297. doi: 10.3390/plants12061297 (PMC10053824; doi:10.3390/plants12061297)
Supplement: Supplementary file 1 [file plants-12-01297-s001.zip]

Archive with 4 entries (4 files):
- Supplementary Figure S1.jpg
- Supplementary Figure S2.jpg
- Supplementary Figure S3.jpg
- Supplementary Tables [S1, S2].pdf
